# Supplementary material for: A Comparison of Landraces vs. Modern Varieties of Lettuce in Organic Farming During the Winter in the Mediterranean Area: An Approach Considering the Viewpoints of Breeders, Consumers, and Farmers
Source: Front Plant Sci. 2018 Oct 18;9:1491. doi: 10.3389/fpls.2018.01491 (PMC6201255; doi:10.3389/fpls.2018.01491)
Supplement: Supplementary file 1 [file Table_1_v1.XLSX]

## Sheet: Table S1_modif_DEF
A comparison of landraces vs. modern varieties of lettuce in organic farming during the winter in the Mediterranean area: an approach considering the viewpoints of breeders, consumers and farmers
Authors: Joan Casals, Ana Rivera, Maria Rosario Figàs, Cristina Casanova, Borja Camí, Salvador Soler, Joan Simó
Supplementary table
Table S1. Early, mid and late harvest total and commercial weight for each accession grown in La Múnia and Benifallet. Mean value ± standard deviation
			Benifallet							La Múnia
			Early-harvest		Mid-harvest		Late-harvest			Early-harvest		Mid-harvest		Late-harvest
Accession	Origin	Cultivar type	Total weight (g)	Commercial weight (%)	Total weight (g)	Commercial weight (%)	Total weight (g)	Commercial weight (%)		Total weight (g)	Commercial weight (%)	Total weight (g)	Commercial weight (%)	Total weight (g)	Commercial weight (%)
Abago	Modern	Butterhead	427.3±35.8	85.9±3.9	825.5±138	82.9±2.8	920.9±348.4	83.4±3.5		318.7±61.9	84.1±9.1	494.6±128.2	85.3±5.5	418.1±58.7	85.8±1.6
Amboise	Modern	Lollo	219.3±60.3	71.9±5.3	575.5±98.9	83.3±10.5	584±138.6	77.1±3.2		277.2±40.6	79.1±8.9	517.8±32.6	70±10.4	372.6±32	79.7±7.1
Arena	Modern	Batavia	156.6±39.7	78.2±6.3	416.4±28.2	92.9±1.7	581.5±84.5	93.4±2.7		236.5±113.8	79±6.6	371.5±37.2	73.6±5.2	629.5±33.1	80.8±5.2
Camarde	Modern	Oak leaf	206.7±71.7	88.7±3.9	565.6±194	92.9±1.1	535.8±96.8	97.3±7.3		142±7.4	88±8.8	392.9±23	81.9±4.7	270.6±37.7	79±2.1
Carmen	Modern	Batavia	156.6±42.8	78.2±7.1	363.8±35.9	90.1±2.3	483.8±70.2	91.3±2.5		339±48.1	79.8±2.8	449.8±67	85.9±3.8	660.7±89.3	88.1±4
Carxofet	Landrace	Butterhead	341.8±91.2	72.1±4.1	533.3±91.8	78.3±4.7	556.1±21.1	74±3.6		309.4±65	76.1±4.4	678.1±45.9	82±9	481.4±42.8	76.3±9.6
Carxofet FMA/112	Landrace	Batavia	155.9±45.4	78.7±5.1	403.8±137.3	84.5±3.4	486.8±164.1	92.2±2.9		346±29.7	76.1±5.9	370.6±79.8	77.8±6.6	783.2±201.4	87.9±5.2
Carxofet FMA/5	Landrace	Butterhead	289.7±30.2	71.4±4.7	575.9±92.9	75.5±3.4	535.7±50.2	78.5±3.4		488.3±77.7	77.5±2.5	619.8±74.1	74±1.7	637.3±87.3	76±9.8
Conuai	Modern	Oak leaf	179±28.1	83.9±3	652.5±131.5	90.8±3.6	558.5±73.7	93.6±0.2		172.5±30.9	89.4±5.1	320.5±73.3	78.8±6	221.5±50.8	80.4±9.3
Cua d'oreneta	Landrace	Oak leaf	354.9±47.3	73.4±1.9	938.9±154.2	76.2±3.5	1237.7±134.6	86.7±4.4		377.8±132.5	84.3±3.6	567±112.9	85.2±5.2	433.8±166.4	79.2±6.1
D'hivern FMA/252	Landrace	Cos	327.8±25.1	77.3±2.4	746.9±84.7	76.5±5.1	638±122.1	77.4±4.3		485.9±53.4	82.4±3.3	672.2±132.7	83.1±1.3	567.6±167.2	79.3±7.4
De primavera FMA/87	Landrace	Butterhead	332.9±12.6	73.6±1.9	1006.5±138.5	74.8±4.3	781.9±27.6	77.4±7.4		377.3±43.2	82±5.2	736.3±129.9	83.4±6.7	410±184.5	77.2±6.8
Del terreno FMA/134	Landrace	Cos	336.8±74.9	74±5	635.8±47.6	77.2±7.3	795±239.7	80.9±1.8		476.8±86.7	84.7±5.9	867±212.1	89±3.6	684.7±136.3	80.4±10
Francès SIG/219/855	Landrace	Oak leaf	225.3±48.5	72.2±1.5	602.3±207.6	75.1±2	697±122.9	80.1±4.7		286.4±73.9	77.2±3.1	628.5±58.7	82.5±5.4	465.6±60.3	74.8±4.8
Fulla de roure SIG/60/387	Landrace	Oak leaf	213.8±82.9	74.8±1.1	591.8±184.7	74.7±4.3	688.7±127.8	82.8±3		465.3±20.5	82±7.5	663.3±146.2	82.6±6	570.7±50.3	76.2±4.4
Horix	Modern	Oak leaf	177.2±53	83.5±8.7	654.1±154.5	91±2	479±128.7	92.9±1.4		196.4±1.9	89.3±4	391.8±15.6	86.8±6.7	255.7±29.5	87.1±2.7
Janique	Modern	Butterhead	283.4±29.8	97.5±5	630.4±204.4	82.7±8.3	747.3±132.7	86±3.1		330.2±35.7	87.1±0.6	664.8±89.4	89.6±5.1	504.4±60.5	82.6±9.7
Kiari	Modern	Oak leaf	92.1±19.7	78.2±6.1	207.8±43.1	82.4±4.5	284.7±118.7	80±8.5		214.3±41	80.6±0.9	359.5±42.2	84±7.7	289.4±35.2	89.4±3.9
Magenta	Modern	Batavia	248.4±23.7	80.6±2.9	508.5±17.9	88.5±0.4	682.4±46.5	91.2±0.6		356±33.5	78.4±6	405.2±51.7	79.5±5.3	510.4±46.3	87.9±4.2
Mathix	Modern	Oak leaf	186.9±47.8	77.4±5.4	421.3±74.2	83.6±2.3	434.3±90.4	83.3±2.9		243.5±36.9	85.8±7.9	313±133	90.3±6.5	258.6±74.8	87.4±4.7
Meravella FMA/99	Landrace	Batavia	168.6±45.7	79.1±4.2	362.8±80.2	93.2±9.7	616.4±129.2	92.2±2.4		291.3±71	76.7±4.5	456.5±96.3	77.7±7.1	601±103.1	85.7±4.7
Meravella d'hivern	Landrace	Batavia	187.3±43.6	84.8±8.5	526.8±101.4	89±3.4	671.3±60.7	92.9±1.5		243.3±43.4	80±2.3	372.2±72.2	73.9±3.3	564.2±100.1	89.4±1.5
Navara	Modern	Oak leaf	146.5±32.3	78.9±1.9	290±59.4	74.7±3.7	267.5±36	76.7±5		259.9±64.2	82.6±4.3	407.5±56.2	82±6.5	378.8±39.8	81.9±4
Negre FMA/113	Landrace	Cos	361.1±66.4	67.8±7.7	708±34	77.5±3.8	849.5±320.7	76.2±10		466.1±14.7	77.6±7.8	867.9±87.8	78.5±2.1	553.3±123.8	70.7±7.2
Negre FMA/253	Landrace	Cos	346.6±69.4	78.6±7.4	528.9±10.7	77.8±5.7	661.2±39.8	82.1±3.3		459.8±74.9	77.2±5.1	763.7±43.2	81±3.7	565.2±73.2	82.9±4.8
Negre borratger SIG/386/9	Landrace	Cos	319±90.9	72.7±5.3	720.1±47.2	79.1±4.2	1100.2±111	76.7±8.6		378.4±84.8	72±7.1	665.5±109.6	78.9±5.7	470.3±160.4	68±9.6
Negre de Vilafranca	Landrace	Cos	420.5±66.1	70.2±1.8	801.1±18.2	83.6±5.4	960.6±172.3	77.1±1.2		565.8±45.8	78.2±5.8	842.8±15.4	72.1±3.4	520.5±101.5	76.4±7.9
Negre de reus	Landrace	Cos	539.3±33.3	74±2.8	1388.4±314.2	72.9±3.9	1299±137.3	78±4.8		504±81.4	80.5±1	827.5±150.3	83.4±4.9	656.4±132.1	75.7±2.8
Novelsky	Modern	Batavia	192.3±35.6	74.8±5.8	538.8±128.4	86±2.8	536.8±169.2	92.2±1.6		289.4±45.1	79.9±10.5	363.3±79.5	74.7±5.9	573.8±170.6	83±7.9
Pomery	Modern	Butterhead	542.8±60.8	82.1±5.1	916.6±206.2	75.8±4.5	1138.2±213.9	76.2±3.5		333.9±44.2	83.4±2.1	648.4±53	82.6±5.7	433.5±193.6	75±5.5
Rivero	Modern	Oak leaf	156.5±44.1	67.5±4.8	303.5±117.9	67.6±7.2	283.4±39.2	69.7±4.2		249±24.9	76.2±5.3	354.4±37	69.2±6.7	169.5±3.8	60.7±3.6
Rutilai	Modern	Oak leaf	171.3±44.3	83.1±2.4	404.8±92.9	87.6±7	442.3±97.5	94.9±1.3		199.3±12.5	85.9±6.9	405.3±74.8	87.6±5.3	297.6±18.7	84.1±1.3
